# Supplementary material for: Syringaresinol Alleviates Oxaliplatin-Induced Neuropathic Pain Symptoms by Inhibiting the Inflammatory Responses of Spinal Microglia
Source: Molecules. 2022 Nov 23;27(23):8138. doi: 10.3390/molecules27238138 (PMC9736412; doi:10.3390/molecules27238138)
Supplement: Supplementary file 1 [file molecules-27-08138-s001.zip]

Archive with 1 entries (1 files):
- molecules-2017314-supplementary.pdf
